# Supplementary material for: M2 macrophage-induced lncRNA PCAT6 facilitates tumorigenesis and angiogenesis of triple-negative breast cancer through modulation of VEGFR2
Source: Cell Death Dis. 2020 Sep 9;11(9):728. doi: 10.1038/s41419-020-02926-8 (PMC7481779; doi:10.1038/s41419-020-02926-8)
Supplement: Supplementary file 4 — Supplementary Table 1 [file 41419_2020_2926_MOESM4_ESM.xlsx]

## Sheet: PCAT6 Sense
Accession	-10lgP	Coverage (%)	Area PCAT6-S	#Peptides	#Spec PCAT6-S	Avg. Mass	Description
P54578|USP14_HUMAN	83.31	21	14991	1	1	312455	Ubiquitin carboxyl-terminal hydrolase 14 OS=Homo sapiens GN=USP14 PE=1 SV=2
Q8WU68|U2AF4_HUMAN	23.28	14	11266	2	2	115713	Splicing factor U2AF 26 kDa subunit OS=Homo sapiens GN=U2AF4 PE=1 SV=1
P61081|UBC12_HUMAN	72.25	8	9155	3	5	81831	NEDD8-conjugating enzyme Ubc12 OS=Homo sapiens GN=UBC12 PE=1 SV=1
P59665|DEF1_HUMAN	60.55	2	8673	1	2	66814	Neutrophil defensin 1 OS=Homo sapiens GN=DEF1 PE=1 SV=3
Q13162|PRDX4_HUMAN	62.45	7	6651	1	1	56714	Peroxiredoxin-4 OS=Homo sapiens GN=PRDX4 PE=1 SV=1
P42771|CDN2A_HUMAN	80.89	9	4781	2	4	50113	Cyclin-dependent kinase inhibitor 2A OS=Homo sapiens GN=CDKN2A PE=1 SV=2
P21291|CSRP1_HUMAN	36.66	2	3679	2	1	47812	Cysteine and glycine-rich protein 1 OS=Homo sapiens GN=CSRP1 PE=1 SV=1
Q9BZ29|DOCK9_HUMAN	20.04	7	2911	2	2	43877	Dedicator of cytokinesis protein 9 OS=Homo sapiens GN=DOCK9 PE=1 SV=2
Q9UGM3|DMBT1_HUMAN	51.98	12	1480	1	1	39761	Deleted in malignant brain tumors 1 protein OS=Homo sapiens GN=DMBT1 PE=1 SV=2
P33316|DUT_HUMAN	81.44	10	1672	2	2	35714	Deoxyuridine 5'-triphosphate nucleotidohydrolase mitochondrial OS=Homo sapiens GN=DUT PE=1 SV=3

## Sheet: PCAT6 Antisense
Accession	-10lgP	Coverage (%) PCAT6-AS	Area PCAT6-AS	#Peptides	#Unique	#Spec PCAT6-AS	Avg. Mass	Description
P07355|ANXA2_HUMAN	214.09	31	121000	15	24	114	68604	Annexin A2 OS=Homo sapiens GN=ANXA2 PE=1 SV=2
P04264|K2C1_HUMAN	271.24	28	89700	13	16	81	61539	Keratin type II cytoskeletal 1 OS=Homo sapiens GN=KRT1 PE=1 SV=6
P09651|ROA1_HUMAN	159.24	16	76500	9	13	72	58827	Heterogeneous nuclear ribonucleoprotein A1 OS=Homo sapiens GN=HNRNPA1 PE=1 SV=5
P35527|K1C9_HUMAN	141.11	24	59200	6	12	36	61064	Keratin type I cytoskeletal 9 OS=Homo sapiens GN=KRT9 PE=1 SV=3
P13645|K1C10_HUMAN	123.72	19	43240	11	9	53	37512	Keratin type I cytoskeletal 10 OS=Homo sapiens GN=KRT10 PE=1 SV=6
Q15717|ELAV1_HUMAN	117.29	20	41004	23	18	39	37430	ELAV-like protein 1 OS=Homo sapiens GN=ELAVL1 PE=1 SV=2
P22626|ROA2_HUMAN	96.94	18	59002	18	8	55	37187	Heterogeneous nuclear ribonucleoproteins A2/B1 OS=Homo sapiens GN=HNRNPA2B1 PE=1 SV=2
P67936|TPM4_HUMAN	85.55	30	41000	12	11	84	36092	Tropomyosin alpha-4 chain OS=Homo sapiens GN=TPM4 PE=1 SV=3
P62136|PP1A_HUMAN	71.27	6	47600	15	19	64	35747	Serine/threonine-protein phosphatase PP1-alpha catalytic subunit OS=Homo sapiens GN=PPP1CA PE=1 SV=1
P62140|PP1B_HUMAN	59.39	4	10600	17	5	72	28522	Serine/threonine-protein phosphatase PP1-beta catalytic subunit OS=Homo sapiens GN=PPP1CB PE=1 SV=3
